# Supplementary material for: Phosphonate poly(vinylbenzyl chloride)-Modified Sulfonated poly(aryl ether nitrile) for Blend Proton Exchange Membranes: Enhanced Mechanical and Electrochemical Properties
Source: Polymers (Basel). 2023 Jul 28;15(15):3203. doi: 10.3390/polym15153203 (PMC10421228; doi:10.3390/polym15153203)
Supplement: Supplementary file 1 [file polymers-15-03203-s001.zip]

Archive with 1 entries (1 files):
- polymers-2522604-supplementary.pdf
